# Supplementary material for: The Effect of a Community-Based Complementary Feeding Education Program on the Nutritional Status of Infants in Polokwane Municipality, Limpopo Province, South Africa
Source: Children (Basel). 2024 Nov 26;11(12):1425. doi: 10.3390/children11121425 (PMC11675079; doi:10.3390/children11121425)
Supplement: Supplementary file 1 [file children-11-01425-s001.zip]

Archive with 1 entries (1 files):
- children-3283286-supplementary.pdf
